# Supplementary material for: Genome-Wide Association and Functional Follow-Up Reveals New Loci for Kidney Function
Source: PLoS Genet. 2012 Mar 29;8(3):e1002584. doi: 10.1371/journal.pgen.1002584 (PMC3315455; doi:10.1371/journal.pgen.1002584)
Supplement: File S1 — Effect size on eGFRcrea and on eGFRcys for the lead SNPs of known and new loci. (XLSX) [file pgen.1002584.s012.xlsx]

## Sheet: eGFRcrea vs eGFRcys
Effects of novel and known loci on eGFRcrea and on eGFRcys
Origin	SNP ID	Chr	Position	Genes nearby	Reference allele (eGFRcrea lowering allele)	eGFRcrea			eGFRcys
						b	SE	P value	b	SE	P value
Novel loci (N = 130,600)	rs3925584	11	30716911	MPPED2	T	-0.0075	0.0009	8.38e-18	-0.0061	0.00223916	0.00558566
	rs6431731	2	15780453	DDX1	T	-0.0127	0.0023	4.27e-08	-0.0067	0.00641215	0.297517
	rs12124078	1	15742486	CASP9	G	-0.0091	0.001	9.49e-22	-0.0069	0.00244272	0.00392564
	rs2453580	17	19378913	SLC47A1	C	-0.0052	0.001	5.16e-08	-0.0047	0.0025445	0.0596491
	rs11078903	17	34885450	CRKRS	A	-0.0067	0.0011	3.07e-09	-0.0019	0.00264628	0.47096
	rs2928148	15	39188841	INO80	G	-0.0051	0.0009	4.04e-08	-0.0028	0.00213738	0.204138
Known loci possibly related to renal function (N = 74,354)	rs10109414	8	23807096	STC1	T	-0.0077	0.00126004	2.07902e-09	-0.0085	0.00223916	0.000142414
	rs11959928	5	39432889	DAB2	A	-0.0093	0.00126004	5.19262e-13	-0.008	0.00223916	0.000403271
	rs12460876	19	38048731	SLC7A9	T	-0.0085	0.00126004	8.62594e-11	-0.0063	0.00223916	0.00585951
	rs1260326	2	27584444	GCKR	C	-0.0089	0.00126004	4.48273e-12	-0.0061	0.00223916	0.00564768
	rs12917707	16	20275191	UMOD	G	-0.0168	0.00168005	2.1576e-23	-0.0189	0.00284984	3.48287e-11
	rs13538	2	73721836	NAT8	A	-0.0095	0.00157504	6.98256e-10	-0.0101	0.00274806	0.00022392
	rs1394125	15	73946038	UBE2Q2	A	-0.0093	0.00147004	7.42203e-11	-0.0086	0.0025445	0.000914023
	rs17319721	4	77587871	SHROOM3	A	-0.0122	0.00126004	1.53253e-21	-0.0143	0.00223916	1.84116e-10
	rs1933182	1	109801361	SYPL2	A	-0.0071	0.00136504	3.17546e-07	-0.0053	0.00244272	0.0293218
	rs2453533	15	43428517	GATM	A	-0.0126	0.00126004	4.02806e-22	-0.0015	0.00223916	0.506042
	rs267734	1	149218101	ANXA9	T	-0.0093	0.00157504	3.6565e-09	-0.0056	0.00274806	0.0386957
	rs347685	3	143289827	TFDP2	A	-0.0082	0.00136504	4.95728e-09	-0.008	0.00244272	0.00104789
	rs4744712	9	70624527	PIP5K1B	A	-0.0084	0.00126004	7.6713e-11	-0.0061	0.00223916	0.00610932
	rs626277	13	71245697	DACH1	A	-0.0083	0.00136504	2.85087e-10	-0.0072	0.00234094	0.00210082
	rs6420094	5	176750242	SLC34A1	G	-0.0111	0.00147004	5.74885e-14	-0.0092	0.00274806	0.000884081
	rs653178	12	110492139	ATXN2	C	-0.0032	0.00126004	0.0119711	-0.0128	0.00223916	1.04669e-08
	rs7805747	7	151038734	PRKAG2	A	-0.0128	0.00178505	2.72006e-13	-0.016	0.00376587	1.81503e-05
	rs881858	6	43914587	VEGFA	A	-0.0097	0.00147004	1.60122e-10	-0.0117	0.00264628	6.22431e-06
Known loci suspected to be related to creatinine metabolism (N = 74,354)	rs10774021	12	219559	SLC6A13	T	-0.0067	0.00136504	4.66623e-07	-0.0003	0.00234094	0.913926
	rs10794720	10	1146165	WDR37	T	-0.013	0.00241507	4.95963e-08	-0.0061	0.00386765	0.115846
	rs2279463	6	160588379	SLC22A2	G	-0.0133	0.00199506	1.10228e-11	-0.0026	0.00335874	0.434137
	rs491567	15	51733885	WDR72	A	-0.0101	0.00157504	3.54321e-11	-0.0051	0.00274806	0.0602354
	rs6465825	7	77254375	TMEM60	C	-0.0072	0.00126004	2.04599e-08	0.0003	0.00223916	0.880904
	rs7422339	2	211248752	CPS1	A	-0.0095	0.00147004	1.34778e-10	0.0036	0.00274806	0.184999
	rs9895661	17	56811371	BCAS3	C	-0.0095	0.00178505	4.85013e-08	-0.0038	0.0030534	0.212933
